# Supplementary material for: Fragment-based drug nanoaggregation reveals drivers of self-assembly
Source: Nat Commun. 2023 Dec 14;14:8340. doi: 10.1038/s41467-023-43560-0 (PMC10721832; doi:10.1038/s41467-023-43560-0)
Supplement: Supplementary file 4 — Source Data [file 41467_2023_43560_MOESM4_ESM.xlsx]

## Sheet: Figure 1c
Diameter (nm)	Fragment 2			Fragment 3
0.4	0	0	0	0	0	0
0.4632	0	0	0	0	0	0
0.5365	0	0	0	0	0	0
0.6213	0	0	0	0	0	0
0.7195	0	0	0	0	0	0
0.8332	0	0	0	0	0	0
0.9649	0	0	0	0	0	0
1.117	0	0	0	0	0	0
1.294	0	0	0	0	0	0
1.499	0	0	0	0	0	0
1.736	0	0	0	0	0	0
2.01	0	0	0	0	0	0
2.328	0	0	0	0	0	0
2.696	0	0	0	0	0	0
3.122	0	0	0	0	0	0
3.615	0	0	0	0	0	0
4.187	0	0	0	0	0	0
4.849	0	0	0	0	0	0
5.615	0	0	0	0	0	0
6.503	0	0	0	0	0	0
7.531	0	0	0	0	0	0
8.721	0	0	0	0	0	0
10.1	0	0	0	0	0	0
11.7	0	0	0	0	0	0
13.54	0	0	0	0	0	0
15.69	0	0	0	0	0	0
18.17	0	0	0	0	0	0
21.04	0	0	0	0	0	0
24.36	0	0	0	0	0	0
28.21	0	0	0	0	0	0
32.67	0	0	0	0	0	0
37.84	0	0	0	0	0	0
43.82	0	0	0	0	0	0
50.75	0	0	0	0	0	0
58.77	0	0	0	0	0	0
68.06	0	0	0	0	0	0
78.82	0	0	0	0	0	0
91.28	0	0	0	1.4	1.1	2.4
105.7	0	0	0	6	5.4	9.1
122.4	0	0	0	11.8	11.5	15.2
141.8	0	0	0	14.9	15.1	16.7
164.2	0	0	0	15.1	15.7	15.3
190.1	0	0	0	14	14.7	13.1
220.2	0	0	0	11.9	12.4	10.3
255	0	0	0	9	9.3	7.3
295.3	0	0	0	6.2	6.3	4.7
342	0	0	0	4.1	3.9	2.8
396.1	0	0	0	2.6	2.3	1.6
458.7	0	0	0	1.6	1.3	0.9
531.2	1.3	0	0	0.9	0.6	0.4
615.1	6.7	2.2	1	0.4	0.2	0.1
712.4	14.5	8.9	4.3	0.1	0	0
825	19.5	16.8	9.3	0	0	0
955.4	19.5	20.9	13.6	0	0	0
1106	16.2	19.9	15.9	0	0	0
1281	11.3	15.4	15.9	0	0	0
1484	6.6	9.6	14	0	0	0
1718	3	4.6	11	0	0	0
1990	1	1.5	7.6	0	0	0
2305	0.2	0.2	4.5	0	0	0
2669	0	0	2.2	0	0	0
3091	0	0	0.7	0	0	0
3580	0	0	0.1	0	0	0
4145	0	0	0	0	0	0
4801	0.1	0	0	0	0	0
5560	0.1	0	0	0	0	0
6439	0	0	0	0	0	0
7456	0	0	0	0	0	0
8635	0	0	0	0	0	0
10000	0	0	0	0	0	0

## Sheet: Figure 1e
Fragment	Diamter			PDI
1	0	0	0	0	0	0
2	0	0	0	0	0	0
3	278.5	246.1	263.2	0.114	0.184	0.205
4	194.4	262.4	231.9	0.268	0.254	0.326
5	486.1	440.4	460.4	0.247	0.239	0.199
6	347.2	466.7	449.7	0.225	0.212	0.259

## Sheet: Figure 1f
Fragment	Diamter			PDI
3	278.5	246.1	263.2	0.114	0.184	0.205
7	221.9	225.4	218.2	0.251	0.247	0.303
8	363.8	309.6	305.4	0.225	0.285	0.308
9	280.5	350	303.5	0.263	0.272	0.29
10	0	0	0	0	0	0
11	0	0	0	0	0	0
12	0	0	0	0	0	0
13	0	0	0	0	0	0
14	0	0	0	0	0	0
15	0	0	0	0	0	0
16	0	0	0	0	0	0
17	0	0	0	0	0	0
18	0	0	0	0	0	0
19	0	0	0	0	0	0

## Sheet: Figure 1g
Wavenumbers [1/cm]	Nanoagg. (D2O)	t-Butan(ol-d)	DMSO-d6	Solid
1759.01	0.574638	0.34454	0.140849	0.043629
1755.15	0.577334	0.345388	0.133641	0.043033
1751.29	0.579948	0.347471	0.129521	0.044651
1747.43	0.582961	0.349653	0.126933	0.044106
1743.58	0.585844	0.351099	0.126885	0.04082
1739.72	0.588387	0.354098	0.12849	0.03846
1735.86	0.591385	0.356256	0.130427	0.038604
1732	0.594847	0.362584	0.136359	0.03439
1728.15	0.598557	0.368426	0.141998	0.02752
1724.29	0.601547	0.37664	0.150911	0.023818
1720.43	0.604791	0.38617	0.162474	0.025207
1716.57	0.609258	0.398087	0.187237	0.024128
1712.72	0.613485	0.408052	0.218772	0.014726
1708.86	0.617434	0.415193	0.247615	0.010168
1705	0.621426	0.434252	0.280495	0.01024
1701.14	0.628945	0.468569	0.299936	0.016247
1697.29	0.651011	0.525397	0.297911	0.031885
1693.43	0.687429	0.552863	0.277214	0.048615
1689.57	0.715199	0.545183	0.260068	0.067043
1685.71	0.726925	0.504931	0.247634	0.089749
1681.86	0.734817	0.44344	0.244476	0.104933
1678	0.737525	0.418875	0.2524	0.109093
1674.14	0.733232	0.405541	0.26457	0.113514
1670.29	0.724817	0.399988	0.279854	0.113101
1666.43	0.71062	0.399366	0.288417	0.107064
1662.57	0.695786	0.397286	0.290275	0.101235
1658.71	0.688309	0.395405	0.28709	0.097811
1654.86	0.686798	0.393747	0.280468	0.099361
1651	0.688153	0.394211	0.270017	0.098684
1647.14	0.690697	0.385846	0.262537	0.092024
1643.28	0.693835	0.37612	0.258157	0.083646
1639.42	0.69688	0.369719	0.255715	0.08105
1635.57	0.701577	0.360736	0.254256	0.079406
1631.71	0.706628	0.356484	0.252004	0.071509
1627.85	0.711181	0.353367	0.24971	0.068909
1623.99	0.716696	0.353276	0.246441	0.066016
1620.14	0.722914	0.357074	0.240681	0.061605
1616.28	0.734441	0.380957	0.234511	0.056477
1612.42	0.755028	0.405845	0.238089	0.059237
1608.57	0.768252	0.39706	0.232719	0.075306
1604.71	0.759776	0.374811	0.198417	0.083201
1600.85	0.752564	0.362782	0.16862	0.078111
1596.99	0.753662	0.354565	0.150887	0.074222
1593.13	0.755648	0.348927	0.137754	0.069967
1589.28	0.759931	0.349821	0.130096	0.065976
1585.42	0.764759	0.352673	0.128589	0.063516
1581.56	0.769981	0.353148	0.126936	0.066314
1577.71	0.770731	0.352186	0.122871	0.069249
1573.85	0.771535	0.351736	0.119465	0.066921
1569.99	0.774864	0.356754	0.118951	0.064523
1566.13	0.779315	0.361751	0.121135	0.064449
1562.28	0.783232	0.364355	0.120866	0.070714
1558.42	0.780401	0.362592	0.117527	0.077018
1554.56	0.780171	0.362463	0.114591	0.070011
1550.7	0.77947	0.364446	0.114218	0.064512
1546.85	0.778916	0.36499	0.114014	0.06562

## Sheet: Figure 2a
Fragment	Diamter			PDI
3	278.5	246.1	263.2	0.114	0.184	0.205
20	0	0	0	0	0	0
21	0	0	0	0	0	0
7	221.9	225.4	218.2	0.251	0.247	0.303
22	0	0	0	0	0	0
23	0	0	0	0	0	0

## Sheet: Figure 2b
Fragment	Diamter			PDI
3	278.5	246.1	263.2	0.114	0.184	0.205
24	141.9	206.5	62.36	0.193	0.119	0.189
25	0	0	0	0	0	0

## Sheet: Figure 2c
Wavelength (nm)	E - Absorbance (arb.units)	Z - Absorbance (arb.units)
500	0.019625	0.036439
499	0.020259	0.037784
498	0.02091	0.039151
497	0.021783	0.040593
496	0.022483	0.042055
495	0.023356	0.04357
494	0.024133	0.045092
493	0.024812	0.046696
492	0.025535	0.048303
491	0.026203	0.049976
490	0.02694	0.051683
489	0.027753	0.053389
488	0.02846	0.05515
487	0.02918	0.056963
486	0.029914	0.058798
485	0.030579	0.060691
484	0.031419	0.062584
483	0.032163	0.064548
482	0.03294	0.066549
481	0.03368	0.06854
480	0.03442	0.070575
479	0.035292	0.072618
478	0.035942	0.074682
477	0.036742	0.07679
476	0.037364	0.078913
475	0.037914	0.081035
474	0.0386	0.083154
473	0.039128	0.085349
472	0.039936	0.087528
471	0.040622	0.089696
470	0.041217	0.091878
469	0.041873	0.094093
468	0.042325	0.096293
467	0.042959	0.098504
466	0.043541	0.100706
465	0.044198	0.102898
464	0.044801	0.105067
463	0.045256	0.107227
462	0.045767	0.109385
461	0.046074	0.111521
460	0.04632	0.113603
459	0.046662	0.11567
458	0.046994	0.117724
457	0.047363	0.119707
456	0.047844	0.121683
455	0.048127	0.123592
454	0.048359	0.125462
453	0.048539	0.127262
452	0.048641	0.128983
451	0.048713	0.130605
450	0.048814	0.132151
449	0.048959	0.133655
448	0.048924	0.135095
447	0.049048	0.136422
446	0.049026	0.137649
445	0.048821	0.138778
444	0.04876	0.139827
443	0.048493	0.140758
442	0.048286	0.141585
441	0.048111	0.142303
440	0.047756	0.142875
439	0.047495	0.143361
438	0.047079	0.1437
437	0.046765	0.143931
436	0.046403	0.144032
435	0.04581	0.14403
434	0.045392	0.143881
433	0.044789	0.143595
432	0.044134	0.143177
431	0.043681	0.142655
430	0.042927	0.141991
429	0.042272	0.1412
428	0.041549	0.140246
427	0.040747	0.13919
426	0.040117	0.138044
425	0.039225	0.136755
424	0.038678	0.135319
423	0.037935	0.133754
422	0.037059	0.132066
421	0.036246	0.130272
420	0.034916	0.12887
419	0.034267	0.1268
418	0.033235	0.124605
417	0.03242	0.122326
416	0.03143	0.120026
415	0.030539	0.117703
414	0.029662	0.11529
413	0.028705	0.112785
412	0.027858	0.110207
411	0.026819	0.107497
410	0.025886	0.104797
409	0.025006	0.102046
408	0.024181	0.099288
407	0.023283	0.096477
406	0.02246	0.093681
405	0.021599	0.090834
404	0.020734	0.088075
403	0.019833	0.085299
402	0.019023	0.082532
401	0.01821	0.079802
400	0.017279	0.077097
399	0.016674	0.074436
398	0.015875	0.071859
397	0.015211	0.069308
396	0.014803	0.066877
395	0.014194	0.06454
394	0.013724	0.062309
393	0.013214	0.060199
392	0.012777	0.058224
391	0.012642	0.056464
390	0.012528	0.054849
389	0.012773	0.053521
388	0.013022	0.052351
387	0.013612	0.051453
386	0.014598	0.05086
385	0.015823	0.050631
384	0.017643	0.050802
383	0.01986	0.051422
382	0.02294	0.052561
381	0.027142	0.05434
380	0.032653	0.056741
379	0.039744	0.059895
378	0.048722	0.063745
377	0.059838	0.068448
376	0.073571	0.073996
375	0.090201	0.08043
374	0.109823	0.087814
373	0.133204	0.096052
372	0.160285	0.105241
371	0.191172	0.115164
370	0.226607	0.127036
369	0.264218	0.138796
368	0.305853	0.151302
367	0.349336	0.163888
366	0.393888	0.176235
365	0.43809	0.188481
364	0.481642	0.201061
363	0.524049	0.214103
362	0.564651	0.227572
361	0.603321	0.241241
360	0.640027	0.254843
359	0.674818	0.268425
358	0.708536	0.282108
357	0.742233	0.29596
356	0.777071	0.310063
355	0.813603	0.324402
354	0.85279	0.338938
353	0.894819	0.353576
352	0.939713	0.368331
351	0.987084	0.383146
350	1.0364	0.398048
349	1.08674	0.412923
348	1.13658	0.427705
347	1.18577	0.442374
346	1.23164	0.456788
345	1.27412	0.470949
344	1.31254	0.484732
343	1.34602	0.498142
342	1.37566	0.510998
341	1.40151	0.523269
340	1.42259	0.5379
339	1.44249	0.549145
338	1.46071	0.559852
337	1.47864	0.570143
336	1.49616	0.579969
335	1.51355	0.589465
334	1.53019	0.598545
333	1.54569	0.60731
332	1.55979	0.615656
331	1.57181	0.623773
330	1.58172	0.631393
329	1.58777	0.638837
328	1.59046	0.645918
327	1.58996	0.652557
326	1.5858	0.658927
325	1.57922	0.664869
324	1.57041	0.670579
323	1.55873	0.675919
322	1.54546	0.680966
321	1.53145	0.685703
320	1.51491	0.690213
319	1.49773	0.694646
318	1.47953	0.698974
317	1.4596	0.703244
316	1.4399	0.707532
315	1.41871	0.711735
314	1.39638	0.716075
313	1.37257	0.720419
312	1.34694	0.724807
311	1.32086	0.729332
310	1.29271	0.733942
309	1.26422	0.738669
308	1.23554	0.743489
307	1.20616	0.748487
306	1.17653	0.753744
305	1.14601	0.759188
304	1.11545	0.76492
303	1.08439	0.770786
302	1.05416	0.777069
301	1.0241	0.783577
300	0.993698	0.790575
299	0.963386	0.797962
298	0.932991	0.805618
297	0.902958	0.813673
296	0.873325	0.822127
295	0.844317	0.830922
294	0.815966	0.840003
293	0.788733	0.849622
292	0.762424	0.859686
291	0.736307	0.870248
290	0.71067	0.880996
289	0.685407	0.892143
288	0.660793	0.903588
287	0.636966	0.915634
286	0.613847	0.928005
285	0.591518	0.941177
284	0.570048	0.954967
283	0.549644	0.96946
282	0.530006	0.984903
281	0.511127	1.00109
280	0.493143	1.01816
279	0.475733	1.0361
278	0.459554	1.05515
277	0.444094	1.07519
276	0.429437	1.09606
275	0.416032	1.1183
274	0.402977	1.14154
273	0.391097	1.16567
272	0.380145	1.19102
271	0.370024	1.2167
270	0.360668	1.24339
269	0.352386	1.27069
268	0.344467	1.29817
267	0.337498	1.32548
266	0.331896	1.35182
265	0.326724	1.37611
264	0.323328	1.3956
263	0.319775	1.40579
262	0.318716	1.3939
261	0.31872	1.35045
260	0.319134	1.26956
259	0.322669	1.17075
258	0.326277	1.08552
257	0.340541	1.00306
256	0.357849	0.934782
255	0.381636	0.873521
254	0.402053	0.812242
253	0.402337	0.757472
252	0.416893	0.705582
251	0.42158	0.658474
250	0.421328	0.618098
249	0.420792	0.582762
248	0.394832	0.558646
247	0.393061	0.542464
246	0.394029	0.534207
245	0.396034	0.523962
244	0.409973	0.515607
243	0.397483	0.507465
242	0.397165	0.499898
241	0.402132	0.49738
240	0.412607	0.490939
239	0.414511	0.483792
238	0.409714	0.476922
237	0.389953	0.469628
236	0.372086	0.466379
235	0.371499	0.461659
234	0.370052	0.457132
233	0.382708	0.452724
232	0.375896	0.446091
231	0.371716	0.43964
230	0.377696	0.432434
229	0.375746	0.431196
228	0.373421	0.427369
227	0.368915	0.421218
226	0.344261	0.416546
225	0.339682	0.409435
224	0.348308	0.404617
223	0.360939	0.398262
222	0.378168	0.398718
221	0.372557	0.392573
220	0.375563	0.387471
219	0.362023	0.383392
218	0.355324	0.380409
217	0.355525	0.380151
216	0.340312	0.377351
215	0.349526	0.374196
214	0.348741	0.368197
213	0.349869	0.365122
212	0.350935	0.363364
211	0.349109	0.363727
210	0.348801	0.359876
209	0.356554	0.35472
208	0.359629	0.352839
207	0.338442	0.353734
206	0.3276	0.34764
205	0.314136	0.350546
204	0.307602	0.344378
203	0.330012	0.345872
202	0.33343	0.342333
201	0.327765	0.340427
200	0.325702	0.337423
199	0.31568	0.336054
198	0.323261	0.336322
197	0.324846	0.335024
196	0.340912	0.332915
195	0.341875	0.329823
194	0.324511	0.328851
193	0.321125	0.332432
192	0.315611	0.329493
191	0.30655	0.324249
190	0.306738	0.32005

## Sheet: Figure 2d
	Z			E
IR783	0	0	0	132.5	141.2	116.9
ICG	0	0	0	144.7	112.1	107.5

## Sheet: Figure 2e
Control			IR783			ICG
3.57	3.63	3.53	8.31	8.2	8.45	8.8	9	8.7

## Sheet: Figure 3
Diameter (nm)	Sorafenib	Fragment 5	Fragment 32	Fragment 33
0.4	0	0	0	0
0.4632	0	0	0	0
0.5365	0	0	0	0
0.6213	0	0	0	0
0.7195	0	0	0	0
0.8332	0	0	0	0
0.9649	0	0	0	0
1.117	0	0	0	0
1.294	0	0	0	0
1.499	0	0	0	0
1.736	0	0	0	0
2.01	0	0	0	0
2.328	0	0	0	0
2.696	0	0	0	0
3.122	0	0	0	0
3.615	0	0	0	0
4.187	0	0	0	0
4.849	0	0	0	0
5.615	0	0	0	0
6.503	0	0	0	0
7.531	0	0	0	0
8.721	0	0	0	0
10.1	0	0	0	0
11.7	0	0	0	0
13.54	0	0	0	0
15.69	0	0	0	0
18.17	0	0	0	0
21.04	0	0	0	0
24.36	0	0	0	0
28.21	0	0	0	0
32.67	0	0	0	0
37.84	0	0	0	0
43.82	0	0	0	4.6
50.75	3.3	0	0	15.7
58.77	12.7	0	5.4	23.2
68.06	21.3	0	17.8	21.4
78.82	22.1	0	25.2	15.2
91.28	17	0	21.8	9.3
105.7	10.9	0	14.4	5.1
122.4	6.3	0	8.1	2.7
141.8	3.3	0	4.1	1.4
164.2	1.7	0	1.9	0.7
190.1	0.8	0	0.9	0.4
220.2	0.4	0	0.3	0.2
255	0.1	1.6	0.1	0.1
295.3	0	6.7	0	0
342	0	13.2	0	0
396.1	0	18	0	0
458.7	0	19.8	0	0
531.2	0	17.8	0	0
615.1	0	12.3	0	0
712.4	0	6.5	0	0
825	0	2.8	0	0
955.4	0	1	0	0
1106	0	0.3	0	0
1281	0	0	0	0
1484	0	0	0	0
1718	0	0	0	0
1990	0	0	0	0
2305	0	0	0	0
2669	0	0	0	0
3091	0	0	0	0
3580	0	0	0	0
4145	0	0	0	0
4801	0	0	0	0
5560	0	0	0	0
6439	0	0	0	0
7456	0	0	0	0
8635	0	0	0	0
10000	0	0	0	0

[truncated: 22 more sheets: Figure 4b, Figure 4c, Figure 4e, SI Fig 1, SI Fig 2a, SI Fig 2b, SI Fig 3a, SI Fig 3b, SI Fig 4a, SI Fig 4b, SI Fig 5a, SI Fig 5b, SI fig 5c, SI Fig 5d, SI Fig 5e, SI Fig 5f, SI Fig 6a, SI Fig 6b, SI Fig 8, SI Fig 9b …]
